# Supplementary material for: Multivariate Analysis of Biochemical Properties Reveals Diversity among Yardlong Beans of Different Origins
Source: Antioxidants (Basel). 2024 Apr 14;13(4):463. doi: 10.3390/antiox13040463 (PMC11047418; doi:10.3390/antiox13040463)
Supplement: Supplementary file 1 [file antioxidants-13-00463-s001.zip]

Archive with 1 entries (1 files):
- antioxidants-2948972-supplementary.pdf
